# Supplementary material for: Diversity and population structure of Plasmodium falciparum in Thailand based on the spatial and temporal haplotype patterns of the C-terminal 19-kDa domain of merozoite surface protein-1
Source: Malar J. 2014 Feb 12;13:54. doi: 10.1186/1475-2875-13-54 (PMC3931489; doi:10.1186/1475-2875-13-54)
Supplement: Additional file 1 — The origin and date of collection of the human malaria parasite Plasmodium falciparum used in the present study. Asterisks (*) indicate samples collected between 2002 and 2006 that were previously genotyped by 12 microsatellite loci and confirmed to be independent clones [59]. [file 1475-2875-13-54-S1.xls]

## Sheet: Sheet1
Additional File 1 The origin and date of collection (year) of Plasmodium falciparum isolates
no.	isolate	Location	Date of collection	Haplotypes of MSP-119
1	K58*	Kanchanaburi	2002-06-20	E/KNG/L
2	K74*	Kanchanaburi	2002-08-08	Q/KNG/L
3	K66*	Kanchanaburi	2002-08-05	E/KNG/L
4	K60*	Kanchanaburi	2002-06-20	E/KNG/L
5	K64*	Kanchanaburi	2002-06-21	E/KNG/L
6	K165*	Kanchanaburi	2005-06-14	Q/KNG/F
7	K205*	Kanchanaburi	2005-09-12	E/KNG/L
8	K215*	Kanchanaburi	2005-10-10	E/KNG/L
9	K185*	Kanchanaburi	2005-07-06	E/TSG/L
10	K195*	Kanchanaburi	2005-08-15	E/TSR/L
11	K397	Kanchanaburi	2008-10-17	E/KNG/L
12	K391	Kanchanaburi	2008-10-09	Q/KNG/F
13	K386	Kanchanaburi	2008-09-22	E/KNG/L
14	K392	Kanchanaburi	2008-10-13	Q/KNG/L
15	K389	Kanchanaburi	2008-09-29	E/TSR/L
16	RN19*	Ranong	2003-04-17	Q/KNG/L
17	RN31*	Ranong	2003-05-12	E/KNG/L
18	RN28*	Ranong	2003-05-09	E/KNG/L
19	RN26*	Ranong	2003-05-07	E/KNG/L
20	RN36*	Ranong	2003-05-21	ambiguous sequence
21	RN72*	Ranong	2005-11-14	E/KNG/L
22	RN63*	Ranong	2005-02-24	Q/KNG/L
23	RN70*	Ranong	2005-11-10	E/KNG/L
24	RN68*	Ranong	2005-10-25	Q/KNG/L
25	RN66*	Ranong	2005-10-06	E/TSG/L
26	RN130	Ranong	2008-07-23	Q/KNG/L
27	RN122	Ranong	2008-07-09	E/KNG/L
28	RN129	Ranong	2008-07-22	Q/KNG/L
29	RN133	Ranong	2008-08-28	Q/KNG/F
30	RN131	Ranong	2008-07-28	E/TSR/L
31	TD510*	Trat	2003-02-03	Q/KNG/L
32	TD504	Trat	2003-01-20	Q/KNG/L
33	TD515*	Trat	2003-10-02	E/KNG/L
34	TD508*	Trat	2003-01-23	E/KNG/L
35	TD530*	Trat	2005-11-25	Q/KNG/L
36	TD529*	Trat	2005-09-07	E/KNG/L
37	TD531*	Trat	2005-11-28	Q/KNG/L
38	TD542*	Trat	2006-11-21	E/TSR/L
39	TD553*	Trat	2005-05-23	E/TSG/L
40	TD554	Trat	2008-12-08	E/TSR/L
41	TD556	Trat	2008-12-15	E/KNG/L
42	UB27*	Ubon Ratchathani	2003-11-17	E/KNG/L
43	UB7*	Ubon Ratchathani	2003-04-24	E/TSR/L
44	UB14*	Ubon Ratchathani	2003-05-16	E/KNG/L
45	UB28*	Ubon Ratchathani	2003-11-17	E/KNG/L
46	UB22*	Ubon Ratchathani	2003-06-13	E/KNG/L
47	UB59*	Ubon Ratchathani	2005-11-03	E/KNG/L
48	UB52	Ubon Ratchathani	2005-08-08	E/KNG/L
49	UB51*	Ubon Ratchathani	2005-08-10	E/KNG/L
50	UB50*	Ubon Ratchathani	2005-07-29	E/KNG/L
51	UB85	Ubon Ratchathani	2008-01-09	Q/KNG/L
52	UB84	Ubon Ratchathani	2008-01-07	E/KNG/L
53	UB82	Ubon Ratchathani	2008-01-11	Q/KNG/L
54	MH9*	Mae Hong Son	2003-05-30	ambiguous sequence
55	MH7	Mae Hong Son	2003-05-20	E/KNG/L
56	MH11*	Mae Hong Son	2004-06-10	E/KNG/L
57	MH6	Mae Hong Son	2003-05-20	E/KNG/L
58	MH10*	Mae Hong Son	2003-06-20	E/TSR/L
59	MH18*	Mae Hong Son	2005-05-03	E/KNG/L
60	MH20*	Mae Hong Son	2005-07-05	E/KNG/L
61	MH32*	Mae Hong Son	2005-09-02	Q/KNG/L
62	MH24*	Mae Hong Son	2005-07-25	E/KNG/L
63	MH28*	Mae Hong Son	2005-08-26	E/KNG/L
